# Supplementary material for: Liquid Biopsy Instrument for Ultra-Fast and Label-Free Detection of Circulating Tumor Cells
Source: Research (Wash D C). 2024 Jul 24;7:0431. doi: 10.34133/research.0431 (PMC11266806; doi:10.34133/research.0431)
Supplement: Supplementary 1 — Figs. S1 to S35 Table S1 and S2 [file research.0431.f1.zip]

Archive with 36 entries (36 files):
- Fig.S1.jpg
- Fig.S10.jpg
- Fig.S11.jpg
- Fig.S12.jpg
- Fig.S13.jpg
- Fig.S14.jpg
- Fig.S15.jpg
- Fig.S16.jpg
- Fig.S17.jpg
- Fig.S18.jpg
- Fig.S19.jpg
- Fig.S2.jpg
- Fig.S20.jpg
- Fig.S21.jpg
- Fig.S22.jpg
- Fig.S23.jpg
- Fig.S24.jpg
- Fig.S25.jpg
- Fig.S26.jpg
- Fig.S27.jpg
- Fig.S28.jpg
- Fig.S29.jpg
- Fig.S3.jpg
- Fig.S30.jpg
- Fig.S31.jpg
- Fig.S32.jpg
- Fig.S33.jpg
- Fig.S34.jpg
- Fig.S35.jpg
- Fig.S4.jpg
- Fig.S5.jpg
- Fig.S6.jpg
- Fig.S7.jpg
- Fig.S8.jpg
- Fig.S9.jpg
- Supporting Information.docx
